# Supplementary material for: Serial intravital microscopy reveals temporal dynamics of autoreactive germinal centers in the spleen
Source: iScience. 2026 Mar 11;29(4):115340. doi: 10.1016/j.isci.2026.115340 (PMC13059123; doi:10.1016/j.isci.2026.115340)
Supplement: Data S1. Custom Python script for nuclei counting using Cellpose on Google Colab, related to STAR Methods [file mmc5.zip]

Archive with 2 entries (2 files):
- Data S1.txt
- __MACOSX/._Data S1.txt
