# Supplementary material for: Serial intravital microscopy reveals temporal dynamics of autoreactive germinal centers in the spleen
Source: iScience. 2026 Mar 11;29(4):115340. doi: 10.1016/j.isci.2026.115340 (PMC13059123; doi:10.1016/j.isci.2026.115340)
Supplement: Data S1. Custom Python script for nuclei counting using Cellpose on Google Colab, related to STAR Methods [file mmc5.zip › Data S1.txt]

# -*- coding: utf-8 -*-
"""
install cellpose
"""

!pip install cellpose

"""install libraries"""

from cellpose import models
import numpy as np
import os
from skimage import io as skio
import matplotlib.pyplot as plt
import torch
print(torch.cuda.get_device_name(0))

"""load all images"""

image_files = [f for f in os.listdir('.') if f.endswith('.tif')]
images = [skio.imread(f) for f in image_files]

"""initialize model"""

model = models.Cellpose(gpu=True, model_type='nuclei')

"""process and count"""

for img_path, img in zip(image_files, images):
    masks, flows, styles, diams = model.eval(img, diameter=None, flow_threshold=None, channels=[0,0])
    num_nuclei = len(np.unique(masks)) - 1  # Subtract 1 to exclude the background
    print(f"Number of nuclei in {img_path}: {num_nuclei}")

    # Optional visualization to verify the segmentation
    fig = plt.figure(figsize=(12, 5))
    plt.subplot(1, 3, 1)
    plt.imshow(img, cmap='gray')
    plt.title('Original Image')
    plt.axis('off')

    plt.subplot(1, 3, 2)
    plt.imshow(masks, cmap='nipy_spectral')
    plt.title('Segmented Masks')
    plt.axis('off')

    plt.subplot(1, 3, 3)
    plt.imshow(flows[0])
    plt.title('Flows')
    plt.axis('off')

    plt.tight_layout()
    plt.show()
